# Supplementary material for: Can home care for homebound patients with chronic heart failure reduce hospitalizations and costs?
Source: PLoS One. 2017 Jul 28;12(7):e0182148. doi: 10.1371/journal.pone.0182148 (PMC5533329; doi:10.1371/journal.pone.0182148)
Supplement: S1 Table — Study Data. (XLSX) [file pone.0182148.s001.xlsx]

## Sheet: data
patient number	homecare_admission date	homecare_discharge date	length of stay	death date	Total N of hospitalisations during 6m before homecare	N of hospitalisations per month during 6m before homecare	Total N of in-hospital days during 6m before homecare	N of in-hospital days per month before homecare	Total N of in-hospital days d/t CHF before homecare	N of in-hospital days per month d/t CHF before homecare	Total N of hospitalisations during home care	N of hospitalisations per month during home care	Total N of in-hospital days during home care	N of in-hospital days per month during home care	Total N of ER visits during homecare	N of ER visits per month during homecare	average cost per month during 6m before homecare	average cost per month during homecare	N of visits_MD during home care	N of visits_nurse during home care	N of visits_dietitian during home care	N of visits_social worker during home care	N of visits_Physical therapist during home care	N of visits_Occupation Therapist during home care	patient's age in admission	gender	average cost per month during homecare, $ during home care	average cost per month during 6 m before homecare, $	length of stay in homecare, months	N of MD visits per month	N of nurse visits per month during home care	other visits during home care	other visits per month during home care	sum of visits during home care	sum of monthly visits,all during home care
80	2013-02-03	2013-06-30	147	#NULL!	0	0	0	0	0	0	0	0	0	0	0	0	8.33333	7.55102	9	3	0	0	0	0	68.137	0	1.9613	2.1645	4.9	1.83673	0.612245	0	0	12	2.44898
140	2014-07-01	2016-02-25	594	#NULL!	2	0.333333	6	1	5	0.833333	0	0	0	0	0	0	2117.67	34.3523	61	113	0	0	1	0	93.5041	1	8.92268	550.043	19.8	3.08081	5.70707	1	0.0505051	175	8.83838
42	2014-01-21	2016-02-25	754	#NULL!	2	0.333333	2	0.333333	1	0.166667	0	0	0	0	0	0	728	39.3243	30	28	0	0	0	0	85.9452	0	10.2141	189.091	25.1333	1.19363	1.11406	0	0	58	2.30769
6	2013-03-01	2016-02-25	1074	#NULL!	1	0.166667	7	1.16667	7	1.16667	0	0	0	0	1	0.0488998	1755.5	76.1538	152	238.5	1	0	0	5	86.0986	0	19.7802	455.974	35.8	4.24581	6.66201	6	0.167598	396.5	11.0754
16	2012-10-01	2015-06-15	974	#NULL!	0	0	0	0	0	0	0	0	0	0	0	0	145	130.365	54	21	1	0	0	0	91.7863	0	33.861	37.6623	32.4667	1.66324	0.646817	1	0.0308008	76	2.34086
30	2013-01-01	2016-02-25	1134	#NULL!	0	0	0	0	5	0.833333	1	0.0488998	3	0.146699	0	0	157	153.467	111	319.5	0	0	0	0	84.0575	1	39.8615	40.7792	37.8	2.93651	8.45238	0	0	430.5	11.3889
141	2013-04-01	2016-02-25	1044	#NULL!	2	0.333333	25	4.16667	11	1.83333	0	0	0	0	0	0	7586.5	153.942	133	141	1	0	0	0	75.4493	0	39.9849	1970.52	34.8	3.82184	4.05172	1	0.0287356	275	7.9023
72	2013-01-01	2014-02-11	400	#NULL!	2	0.333333	5	0.833333	5	0.833333	0	0	0	0	0	0	1262.5	162.709	27	23	1	0	0	0	86.4055	0	42.2622	327.922	13.3333	2.025	1.725	1	0.075	51	3.825
38	2013-04-01	2016-02-25	1044	#NULL!	1	0.166667	5	0.833333	5	0.833333	0	0	0	0	1	0.0488998	1522.83	182.725	140	145	0	1	12	0	93.3123	0	47.4609	395.541	34.8	4.02299	4.16667	13	0.373563	298	8.56322
10	2011-11-01	2016-02-25	1554	#NULL!	0	0	0	0	2	0.333333	1	0.0488998	2	0.0977995	0	0	377.667	202.771	124	37	0	0	55	0	82.6027	0	52.6677	98.0952	51.8	2.39382	0.714286	55	1.06178	216	4.16988
130	2012-09-26	2016-02-25	1229	#NULL!	3	0.5	16	2.66667	16	2.66667	0	0	0	0	0	0	4973.67	205.115	164	215.5	0	0	0	0	77.274	1	53.2765	1291.86	40.9667	4.00325	5.26037	0	0	379.5	9.26363
96	2012-12-20	2013-04-10	110	#NULL!	1	0.166667	10	1.66667	10	1.66667	0	0	0	0	0	0	2512.5	209.189	9	4	1	0	0	0	59.8274	0	54.3349	652.597	3.66667	2.45455	1.09091	1	0.272727	14	3.81818
3	2012-10-01	2015-03-15	884	#NULL!	0	0	0	0	0	0	1	0.0488998	1	0.0488998	0	0	440.5	214.793	72	76.5	0	0	0	0	75.8219	0	55.7905	114.416	29.4667	2.44344	2.59615	0	0	148.5	5.03959
18	2014-11-01	2016-02-25	474	#NULL!	0	0	0	0	0	0	1	0.0488998	1	0.0488998	0	0	550.167	235.132	32	20	0	0	10	0	70.8822	0	61.0731	142.9	15.8	2.02532	1.26582	10	0.632911	62	3.92405
41	2014-08-01	2016-02-25	564	#NULL!	0	0	0	0	0	0	0	0	0	0	0	0	7.66667	247.226	69	128.5	0	0	0	0	90.6438	0	64.2146	1.99134	18.8	3.67021	6.83511	0	0	197.5	10.5053
129	2014-04-12	2015-02-26	314	#NULL!	1	0.166667	2	0.333333	2	0.333333	0	0	0	0	0	0	792.667	291.844	20	20	0	0	0	0	85.8904	0	75.8036	205.887	10.4667	1.91083	1.91083	0	0	40	3.82166
54	2012-05-01	2014-06-28	777	#NULL!	0	0	0	0	0	0	1	0.0488998	3	0.146699	0	0	119.5	310.812	66	27.5	1	0	10	0	82.1151	0	80.7304	31.039	25.9	2.54826	1.06178	11	0.42471	104.5	4.03475
165	2013-08-01	2016-02-25	924	#NULL!	2	0.333333	4	0.666667	4	0.666667	2	0.0977995	3	0.146699	2	0.0977995	1195.83	331.38	63	290.5	0	0	0	0	86.6411	0	86.0727	310.606	30.8	2.04545	9.43182	0	0	353.5	11.4773
132	2012-08-01	2016-02-25	1284	#NULL!	1	0.166667	6	1	6	1	2	0.0977995	7	0.342298	1	0.0488998	1553.33	424.413	198	237	1	0	20	0	79.6356	1	110.237	403.463	42.8	4.62617	5.53738	21	0.490654	456	10.6542
127	2013-05-01	2016-02-25	1014	#NULL!	3	0.5	27	4.5	26	4.33333	1	0.0488998	5	0.244499	0	0	8775.33	454.328	139	136.5	2	1	0	3	60.6301	0	118.007	2279.31	33.8	4.11243	4.03846	6	0.177515	281.5	8.3284
166	2013-11-01	2016-02-25	834	#NULL!	1	0.166667	1	0.166667	1	0.166667	3	0.146699	6	0.293399	0	0	380.333	472.582	138	264	0	0	0	0	78.8877	0	122.749	98.7879	27.8	4.96403	9.4964	0	0	402	14.4604
23	2013-02-01	2016-02-25	1104	#NULL!	0	0	0	0	3	0.5	1	0.0488998	9	0.440098	1	0.0488998	298.5	474.653	99	95.5	0	0	28	0	#NULL!	0	123.286	77.5325	36.8	2.69022	2.59511	28	0.76087	222.5	6.0462
25	2012-10-01	2016-02-25	1224	#NULL!	3	0.5	12	2	4	0.666667	1	0.0488998	3	0.146699	1	0.0488998	3205.83	518.578	141	176.5	0	0	0	0	#NULL!	0	134.696	832.684	40.8	3.45588	4.32598	0	0	317.5	7.78186
28	2013-05-05	2016-02-25	1010	#NULL!	3	0.5	24	4	13	2.16667	1	0.0488998	3	0.146699	1	0.0488998	6209.83	582.198	151	263.5	1	0	2	0	#NULL!	1	151.22	1612.94	33.6667	4.48515	7.82673	3	0.0891089	417.5	12.401
29	2014-09-01	2016-02-25	534	#NULL!	0	0	0	0	1	0.166667	1	0.0488998	3	0.146699	0	0	259	604.294	33	70.5	0	0	7	0	79.7205	1	156.959	67.2727	17.8	1.85393	3.96067	7	0.393258	110.5	6.20787
81	2013-07-01	2014-01-02	181	#NULL!	0	0	0	0	0	0	0	0	0	0	0	0	160.667	626.757	16	3	0	0	0	0	77.5123	1	162.794	41.7316	6.03333	2.65193	0.497238	0	0	19	3.14917
160	2013-06-01	2016-02-25	984	#NULL!	3	0.5	7	1.16667	0	0	1	0.0488998	9	0.440098	2	0.0977995	1746.67	683.624	45	257.5	0	0	0	0	76.4658	0	177.565	453.68	32.8	1.37195	7.85061	0	0	302.5	9.22256
187	2014-03-14	2016-02-25	701	#NULL!	5	0.833333	24	4	24	4	1	0.0488998	2	0.0977995	0	0	7230.33	708.009	96	374	3	1	12	0	75.2137	0	183.898	1878.01	23.3667	4.10842	16.0057	16	0.684736	486	20.7989
24	2013-03-01	2015-06-29	838	#NULL!	0	0	0	0	0	0	2	0.0977995	10	0.488998	0	0	#NULL!	711.635	112	187.5	1	0	0	0	#NULL!	1	184.84	#NULL!	27.9333	4.00955	6.71241	1	0.0357995	300.5	10.7578
148	2013-03-01	2015-03-27	746	#NULL!	0	0	0	0	0	0	1	0.0488998	7	0.342298	0	0	107.5	822.817	86	21	0	0	0	0	73.2137	0	213.719	27.9221	24.8667	3.45845	0.844504	0	0	107	4.30295
5	2013-11-01	2016-02-25	834	#NULL!	1	0.166667	3	0.5	1	0.166667	4	0.195599	7	0.342298	0	0	1497.17	896.748	121	142.5	1	0	0	0	85.8932	1	232.922	388.874	27.8	4.35252	5.1259	1	0.0359712	264.5	9.51439
56	2013-02-01	2014-04-30	449	#NULL!	0	0	0	0	0	0	3	0.146699	8	0.391198	0	0	201.667	935.232	54	27	0	0	0	0	84.1123	0	242.917	52.381	14.9667	3.60802	1.80401	0	0	81	5.41203
57	2013-02-01	2015-05-29	838	#NULL!	0	0	0	0	0	0	4	0.195599	10	0.488998	1	0.0488998	47.5	945.762	58	20	0	0	0	0	87.4411	0	245.652	12.3377	27.9333	2.07637	0.71599	0	0	78	2.79236
66	2013-11-10	2014-04-25	165	#NULL!	2	0.333333	6	1	7	1.16667	1	0.0488998	3	0.146699	0	0	3740.67	956.747	21	3.5	0	1	12	0	73.8849	0	248.506	971.602	5.5	3.81818	0.636364	13	2.36364	37.5	6.81818
17	2012-08-01	2016-02-25	1284	#NULL!	1	0.166667	2	0.333333	0	0	5	0.244499	16	0.782396	0	0	606	967.16	105	207.5	0	0	0	0	103.652	0	251.21	157.403	42.8	2.45327	4.84813	0	0	312.5	7.3014
9	2012-10-01	2016-02-25	1224	#NULL!	0	0	0	0	12	2	2	0.0977995	16	0.782396	1	0.0488998	394.333	1030.87	167	345.5	3	0	0	0	87.4795	1	267.759	102.424	40.8	4.09314	8.46814	3	0.0735294	515.5	12.6348
161	2012-10-01	2016-02-25	1224	#NULL!	1	0.166667	2	0.333333	2	0.333333	0	0	0	0	0	0	1926.83	1047.81	101	47	1	0	18	0	74.6603	1	272.157	500.476	40.8	2.47549	1.15196	19	0.465686	167	4.09314
190	2012-08-18	2016-02-25	1267	#NULL!	5	0.833333	17	2.83333	18	3	3	0.146699	10	0.488998	0	0	4581	1095.46	199	277.5	2	0	0	0	82.6384	0	284.536	1189.87	42.2333	4.71192	6.57064	2	0.047356	478.5	11.3299
35	2011-06-01	2016-02-25	1704	#NULL!	0	0	0	0	7	1.16667	5	0.244499	32	1.56479	0	0	223.5	1117.64	111	213	1	0	10	0	63.0274	0	290.295	58.0519	56.8	1.95423	3.75	11	0.193662	335	5.89789
104	2012-08-01	2013-07-25	354	#NULL!	1	0.166667	1	0.166667	0	0	3	0.146699	4	0.195599	2	0.0977995	3575.33	1149.55	46	61	2	0	0	0	82.9836	1	298.585	928.658	11.8	3.89831	5.16949	2	0.169492	109	9.23729
145	2013-06-15	2016-02-25	970	#NULL!	3	0.5	6	1	6	1	7	0.342298	22	1.07579	0	0	1473.83	1252.38	66	293.5	0	0	0	0	93.4795	0	325.292	382.814	32.3333	2.04124	9.07732	0	0	359.5	11.1186
113	2014-06-01	2016-02-25	624	#NULL!	0	0	0	0	0	0	3	0.146699	13	0.635697	0	0	6.83333	1287.93	61	53	0	0	0	0	85.4712	1	334.528	1.77489	20.8	2.93269	2.54808	0	0	114	5.48077
22	2014-03-21	2016-02-25	694	#NULL!	4	0.666667	14	2.33333	13	2.16667	3	0.146699	9	0.440098	0	0	3913.17	1305.29	59	170	0	0	0	0	#NULL!	1	339.035	1016.41	23.1333	2.55043	7.3487	0	0	229	9.89914
75	2013-06-01	2014-05-22	351	#NULL!	1	0.166667	7	1.16667	7	1.16667	3	0.146699	8	0.391198	0	0	1820.17	1320.42	38	0	0	0	1	0	78.9151	0	342.967	472.771	11.7	3.24786	0	1	0.0854701	39	3.33333
128	2014-09-11	2016-02-25	524	#NULL!	1	0.166667	42	7	42	7	0	0	0	0	0	0	14731.7	1347.28	93	66.5	0	3	22	5	79.7205	0	349.942	3826.41	17.4667	5.32443	3.80725	30	1.71756	189.5	10.8492
65	2013-12-01	2015-10-25	684	#NULL!	0	0	0	0	0	0	1	0.0488998	7	0.342298	0	0	884.167	1389.05	39	14	1	0	25	0	81.9726	1	360.792	229.654	22.8	1.71053	0.614035	26	1.14035	79	3.46491
4	2012-07-01	2016-02-25	1314	#NULL!	0	0	0	0	7	1.16667	5	0.244499	30	1.46699	0	0	965.5	1446.97	183	536.5	3	0	14	0	87.5562	1	375.836	250.779	43.8	4.17808	12.2489	17	0.388128	736.5	16.8151
133	2014-01-10	2015-09-24	614	#NULL!	2	0.333333	10	1.66667	10	1.66667	2	0.0977995	13	0.635697	1	0.0488998	3037.17	1749.12	79	78	1	0	0	0	73.0493	1	454.316	788.874	20.4667	3.85993	3.81107	1	0.0488599	158	7.71987
76	2012-11-01	2015-02-11	820	#NULL!	0	0	0	0	0	0	4	0.195599	35	1.71149	0	0	48	1810.82	51	67.5	0	0	0	0	77.0767	1	470.342	12.4675	27.3333	1.86585	2.46951	0	0	118.5	4.33537
191	2014-02-17	2016-02-25	728	#NULL!	2	0.333333	21	3.5	25	4.16667	4	0.195599	15	0.733496	0	0	11492.3	1812.92	87	147	0	0	2	0	66.1315	0	470.888	2985.02	24.2667	3.58516	6.05769	2	0.0824176	236	9.72527
177	2012-05-01	2016-02-25	1374	#NULL!	0	0	0	0	0	0	10	0.488998	17	0.831296	0	0	823.167	1854.44	152	128.5	2	0	8	0	82.4164	0	481.672	213.81	45.8	3.31878	2.80568	10	0.218341	290.5	6.34279
126	2014-06-01	2016-02-25	624	#NULL!	1	0.166667	2	0.333333	2	0.333333	1	0.0488998	5	0.244499	0	0	693.667	1933.84	75	78	1	0	0	0	90.8493	1	502.297	180.173	20.8	3.60577	3.75	1	0.0480769	154	7.40385
19	2012-10-01	2016-02-25	1224	#NULL!	0	0	0	0	6	1	5	0.244499	21	1.02689	4	0.195599	138.5	1946.65	170	273	2	0	23	1	#NULL!	0	505.623	35.974	40.8	4.16667	6.69118	26	0.637255	469	11.4951
178	2013-02-01	2016-02-25	1104	#NULL!	3	0.5	11	1.83333	6	1	4	0.195599	20	0.977995	3	0.146699	4304.67	2005.59	99	94.5	0	0	12	0	81.1425	0	520.931	1118.1	36.8	2.69022	2.56793	12	0.326087	205.5	5.58424
174	2013-02-11	2016-02-25	1094	#NULL!	7	1.16667	30	5	30	5	6	0.293399	22	1.07579	6	0.293399	9795.67	2032.94	200	416.5	1	1	4	0	85.7781	1	528.037	2544.33	36.4667	5.48446	11.4214	6	0.164534	622.5	17.0704
32	2012-11-01	2015-08-30	1019	#NULL!	0	0	0	0	0	0	3	0.146699	22	1.07579	2	0.0977995	31.6667	2111.19	130	321.5	2	0	19	0	73.5945	0	548.362	8.22511	33.9667	3.82728	9.46516	21	0.618253	472.5	13.9107
138	2013-01-01	2016-02-25	1134	#NULL!	0	0	0	0	0	0	1	0.0488998	9	0.440098	0	0	531.833	2126.99	156	225.5	0	0	0	0	82.7726	0	552.464	138.139	37.8	4.12698	5.96561	0	0	381.5	10.0926
43	2013-04-01	2015-03-20	709	#NULL!	0	0	0	0	0	0	1	0.0488998	14	0.684597	0	0	76.3333	2188.83	26	19	2	0	33	1	94.3123	1	568.527	19.8268	23.6333	1.10014	0.803949	36	1.52327	81	3.42736
170	2014-07-01	2016-02-25	594	#NULL!	2	0.333333	6	1	0	0	4	0.195599	23	1.12469	0	0	1781	2205.85	84	304.5	3	0	24	0	80.4658	0	572.949	462.597	19.8	4.24242	15.3788	27	1.36364	415.5	20.9848
8	2013-07-01	2016-02-25	954	#NULL!	1	0.166667	13	2.16667	13	2.16667	4	0.195599	20	0.977995	4	0.195599	3693.5	2258.9	105	158.5	0	0	2	0	82.6164	0	586.727	959.351	31.8	3.30189	4.98428	2	0.0628931	265.5	8.34906
82	2012-04-01	2013-11-19	588	#NULL!	0	0	0	0	0	0	4	0.195599	23	1.12469	1	0.0488998	15.3333	2373.77	80	49	0	0	1	0	87.3068	1	616.563	3.98268	19.6	4.08163	2.5	1	0.0510204	130	6.63265
84	2012-10-01	2013-11-10	399	#NULL!	1	0.166667	54	9	74	12.3333	4	0.195599	27	1.32029	0	0	22312.5	2650.37	55	69.5	1	0	0	0	82.4384	1	688.408	5795.45	13.3	4.13534	5.22556	1	0.075188	125.5	9.43609
26	2013-03-01	2016-02-25	1074	#NULL!	7	1.16667	29	4.83333	29	4.83333	9	0.440098	34	1.66259	1	0.0488998	9514.33	2822.39	159	254.5	0	0	6	0	#NULL!	0	733.089	2471.26	35.8	4.44134	7.10894	6	0.167598	419.5	11.7179
118	2014-11-01	2016-02-25	474	#NULL!	1	0.166667	3	0.5	3	0.5	5	0.244499	24	1.17359	0	0	823.167	2899.47	63	198.5	0	0	0	0	71.8822	1	753.11	213.81	15.8	3.98734	12.5633	0	0	261.5	16.5506
21	2012-12-01	2016-02-25	1164	#NULL!	0	0	0	0	5	0.833333	14	0.684597	29	1.41809	2	0.0977995	8177.83	3249.91	103	135	1	0	0	0	66.7507	1	844.133	2124.11	38.8	2.65464	3.47938	1	0.0257732	239	6.15979
124	2013-07-01	2016-02-25	954	#NULL!	3	0.5	23	3.83333	6	1	4	0.195599	34	1.66259	0	0	7155.33	3398.36	128	137	4	0	7	0	85.5562	0	882.69	1858.53	31.8	4.02516	4.30818	11	0.345912	276	8.67925
13	2013-11-01	2016-02-25	834	#NULL!	1	0.166667	2	0.333333	2	0.333333	5	0.244499	57	2.78729	1	0.0488998	779.167	3428	101	348	0	0	0	4	84.1753	0	890.39	202.381	27.8	3.63309	12.518	4	0.143885	453	16.295
147	2013-02-01	2016-02-25	1104	#NULL!	0	0	0	0	0	0	5	0.244499	44	2.15159	1	0.0488998	44.5	3538.6	158	199	0	0	0	0	87.1068	1	919.117	11.5584	36.8	4.29348	5.40761	0	0	357	9.70109
176	2012-11-01	2015-11-29	1108	#NULL!	0	0	0	0	0	0	10	0.488998	39	1.90709	0	0	1410.5	3614.77	164	166.5	2	0	0	0	80.8904	0	938.902	366.364	36.9333	4.44043	4.50812	2	0.0541516	332.5	9.00271
125	2013-09-01	2015-01-29	508	#NULL!	3	0.5	12	2	13	2.16667	1	0.0488998	4	0.195599	0	0	9648.83	3750.23	65	118.5	0	1	8	0	78.7205	0	974.086	2506.19	16.9333	3.83858	6.99803	9	0.531496	192.5	11.3681
7	2014-10-01	2016-02-25	504	#NULL!	0	0	0	0	0	0	4	0.195599	31	1.51589	0	0	52.3333	3884.17	58	47.5	0	0	2	0	89.8575	0	1008.87	13.5931	16.8	3.45238	2.82738	2	0.119048	107.5	6.39881
34	2013-09-01	2015-05-06	605	#NULL!	6	1	14	2.33333	0	0	9	0.440098	37	1.80929	6	0.293399	4918	3942.94	70	63	0	0	0	0	80.7096	0	1024.14	1277.4	20.1667	3.47107	3.12397	0	0	133	6.59504
15	2013-10-01	2016-02-25	864	#NULL!	1	0.166667	9	1.5	9	1.5	4	0.195599	55	2.68949	0	0	3232.33	3949.01	132	455	1	0	13	7	71.7973	0	1025.72	839.567	28.8	4.58333	15.7986	21	0.729167	608	21.1111
2	2012-07-01	2016-02-25	1314	#NULL!	3	0.5	23	3.83333	0	0	38	1.85819	226	11.0513	0	0	6197.5	4328.64	168	338	2	0	35	0	70.5452	0	1124.32	1609.74	43.8	3.83562	7.71689	37	0.844749	543	12.3973
67	2011-01-01	2014-06-17	1246	#NULL!	0	0	0	0	0	0	6	0.293399	106	5.18337	0	0	#NULL!	4439.55	29	26	0	0	2	0	83.7288	0	1153.13	#NULL!	41.5333	0.698234	0.626003	2	0.0481541	57	1.37239
121	2013-11-01	2016-02-25	834	#NULL!	3	0.5	15	2.5	0	0	5	0.244499	35	1.71149	0	0	5074.67	4544.07	64	175.5	0	1	1	0	75.8849	0	1180.28	1318.1	27.8	2.30216	6.31295	2	0.0719424	241.5	8.68705
157	2013-08-01	2016-02-25	924	#NULL!	4	0.666667	43	7.16667	37	6.16667	7	0.342298	62	3.03178	1	0.0488998	13344.3	4576.69	125	138	0	0	5	1	72.3726	0	1188.75	3466.06	30.8	4.05844	4.48052	6	0.194805	269	8.73377
146	2014-04-01	2016-02-25	684	#NULL!	0	0	0	0	0	0	5	0.244499	47	2.29829	3	0.146699	201.667	4668.09	77	134.5	0	0	6	0	78.3014	1	1212.49	52.381	22.8	3.37719	5.89912	6	0.263158	217.5	9.53947
11	2012-09-01	2016-02-25	1254	#NULL!	0	0	0	0	0	0	9	0.440098	117	5.72127	4	0.195599	28	5260.06	131	67	0	0	13	0	81.4137	1	1366.25	7.27273	41.8	3.13397	1.60287	13	0.311005	211	5.04785
48	2013-11-01	2014-09-01	300	#NULL!	0	0	0	0	0	0	3	0.146699	26	1.27139	1	0.0488998	428.667	5332.8	27	25	0	0	1	0	90.4575	0	1385.14	111.342	10	2.7	2.5	1	0.1	53	5.3
120	2013-12-01	2016-02-25	804	#NULL!	2	0.333333	9	1.5	3	0.5	7	0.342298	59	2.88509	1	0.0488998	3752.83	5336.55	46	62.5	0	0	0	0	81.2986	1	1386.12	974.762	26.8	1.71642	2.33209	0	0	108.5	4.04851
134	2014-12-01	2016-02-25	444	#NULL!	3	0.5	16	2.66667	3	0.5	6	0.293399	40	1.95599	2	0.0977995	5352.83	5665.21	55	58	1	0	0	0	86.9753	0	1471.48	1390.35	14.8	3.71622	3.91892	1	0.0675676	114	7.7027
149	2012-05-01	2016-02-25	1374	#NULL!	3	0.5	13	2.16667	12	2	8	0.391198	110	5.37897	2	0.0977995	3911.67	5765.47	172	134	2	2	13	8	76.3836	1	1497.53	1016.02	45.8	3.75546	2.92576	25	0.545852	331	7.22707
37	2014-01-23	2016-02-25	752	#NULL!	0	0	0	0	0	0	9	0.440098	88	4.30318	0	0	119.667	6515.77	82	366.5	0	0	0	0	81.1151	1	1692.41	31.0823	25.0667	3.27128	14.621	0	0	448.5	17.8923
112	2013-12-01	2015-09-04	633	#NULL!	0	0	0	0	0	0	10	0.488998	114	5.57457	0	0	122.5	6559.72	53	38.5	0	0	12	0	83.9726	0	1703.82	31.8182	21.1	2.51185	1.82464	12	0.56872	103.5	4.90521
111	2014-11-01	2016-02-25	474	#NULL!	2	0.333333	22	3.66667	4	0.666667	1	0.0488998	1	0.0488998	0	0	6164.33	6965.46	67	101	0	0	3	0	75.8849	1	1809.21	1601.13	15.8	4.24051	6.39241	3	0.189873	171	10.8228
39	2013-01-06	2015-05-17	851	#NULL!	5	0.833333	24	4	5	0.833333	22	1.07579	104	5.08557	1	0.0488998	7401.17	7259.02	122	357.5	0	0	8	0	75.0521	0	1885.46	1922.38	28.3667	4.30082	12.6028	8	0.282021	487.5	17.1857
87	2013-03-01	2014-05-12	431	#NULL!	10	1.66667	55	9.16667	6	1	13	0.635697	82	4.00978	3	0.146699	28026.2	12234.1	68	39	1	0	0	0	59.2027	0	3177.69	7279.52	14.3667	4.73318	2.71462	1	0.0696056	108	7.5174
97	2013-11-01	2016-02-25	834	#NULL!	2	0.333333	5	0.833333	3	0.5	14	0.684597	136	6.65037	4	0.195599	2678.17	14508.2	95	161	0	0	11	0	73.8192	1	3768.35	695.628	27.8	3.41727	5.79137	11	0.395683	267	9.60432
179	2014-12-01	2015-12-03	362	#NULL!	6	1	33	5.5	19	3.16667	12	0.586797	111	5.42787	1	0.0488998	8959.67	14629.5	33	135	0	0	1	0	49.1616	0	3799.86	2327.19	12.0667	2.73481	11.1878	1	0.0828729	169	14.0055
167	2014-07-01	2016-02-25	594	#NULL!	2	0.333333	5	0.833333	0	0	14	0.684597	136	6.65037	4	0.195599	2678.17	20572	75	161	0	0	5	0	74.4822	1	5343.38	695.628	19.8	3.78788	8.13131	5	0.252525	241	12.1717
27	2013-10-01	2016-02-25	864	2016-02-25	4	0.666667	32	5.33333	8	1.33333	1	0.0488998	1	0.0488998	0	0	10494.3	86.7606	72	80	1	0	3	0	#NULL!	0	22.5352	2725.8	28.8	2.5	2.77778	4	0.138889	156	5.41667
52	2014-02-20	2014-11-10	260	2014-11-10	2	0.333333	12	2	12	2	0	0	0	0	0	0	3467.83	146.692	20	21	0	0	0	0	84.1425	0	38.1018	900.736	8.66667	2.30769	2.42308	0	0	41	4.73077
14	2013-08-01	2015-03-04	573	2015-03-04	1	0.166667	2	0.333333	2	0.333333	0	0	0	0	0	0	672.167	157.034	79	135	2	0	11	0	83.2247	1	40.7882	174.589	19.1	4.13613	7.06806	13	0.680628	227	11.8848
105	2012-04-01	2013-08-09	488	2013-08-09	1	0.166667	8	1.33333	0	0	0	0	0	0	0	0	5682.33	191.152	67	104	1	0	3	0	91.3096	1	49.6497	1475.93	16.2667	4.11885	6.39344	4	0.245902	175	10.7582
116	2012-04-01	2012-12-31	270	2012-12-31	4	0.666667	27	4.5	21	3.5	0	0	0	0	0	0	8111.67	208.686	13	3	0	0	0	0	78.0082	0	54.2042	2106.93	9	1.44444	0.333333	0	0	16	1.77778
47	2011-04-01	2014-10-29	1288	2014-10-29	1	0.166667	9	1.5	12	2	3	0.146699	11	0.537897	2	0.0977995	2425.5	549.617	38	49	0	0	2	0	87.3068	0	142.758	630	42.9333	0.885093	1.1413	2	0.0465839	89	2.07298
20	2012-04-01	2015-03-04	1053	2015-03-04	2	0.333333	9	1.5	9	1.5	2	0.0977995	9	0.440098	0	0	2615.5	639.306	92	124	0	1	25	0	67.8986	1	166.054	679.351	35.1	2.62108	3.53276	26	0.740741	242	6.89459
95	2013-01-16	2013-11-03	287	2013-11-03	1	0.166667	5	0.833333	5	0.833333	1	0.0488998	4	0.195599	0	0	1249.17	650.619	13	28	0	0	0	0	75.0932	0	168.992	324.459	9.56667	1.35889	2.92683	0	0	41	4.28571
180	2014-03-01	2015-08-08	517	2015-08-08	5	0.833333	21	3.5	21	3.5	2	0.0977995	5	0.244499	1	0.0488998	5916.17	667.886	68	189.5	0	0	0	0	73.211	0	173.477	1536.67	17.2333	3.94584	10.9961	0	0	257.5	14.942
139	2013-11-01	2016-02-25	834	2016-02-25	1	0.166667	5	0.833333	0	0	1	0.0488998	4	0.195599	0	0	1798.67	690.694	103	366	1	0	0	0	88.3342	1	179.401	467.186	27.8	3.70504	13.1655	1	0.0359712	470	16.9065
62	2012-10-01	2014-07-29	658	2014-07-29	1	0.166667	4	0.666667	0	0	2	0.0977995	6	0.293399	1	0.0488998	7113	698.559	58	14	2	0	1	0	88.1315	1	181.444	1847.53	21.9333	2.64438	0.638298	3	0.136778	75	3.41945
71	2013-05-01	2014-06-27	416	2014-06-27	1	0.166667	2	0.333333	2	0.333333	1	0.0488998	4	0.195599	2	0.0977995	959.333	704.147	64	153.5	2	0	7	0	84.3863	0	182.895	249.177	13.8667	4.61538	11.0697	9	0.649038	226.5	16.3341
162	2014-06-08	2015-03-28	290	2015-03-28	2	0.333333	13	2.16667	2	0.333333	1	0.0488998	3	0.146699	1	0.0488998	3544.5	732.287	49	105	0	0	1	0	86.474	0	190.204	920.649	9.66667	5.06897	10.8621	1	0.103448	155	16.0345
158	2013-06-21	2013-09-27	96	2013-09-27	2	0.333333	42	7	42	7	1	0.0488998	1	0.0488998	0	0	10166.5	860.816	15	16	0	0	13	0	66.4603	0	223.589	2640.65	3.2	4.6875	5	13	4.0625	44	13.75
100	2012-07-06	2013-03-07	241	2013-03-07	3	0.5	23	3.83333	25	4.16667	1	0.0488998	5	0.244499	0	0	7072	1174.92	31	4	1	1	18	1	82.1096	1	305.174	1836.88	8.03333	3.85892	0.497925	21	2.61411	56	6.97095
159	2013-11-01	2016-02-25	834	2016-02-25	3	0.5	33	5.5	26	4.33333	3	0.146699	15	0.733496	0	0	11075.2	1228.39	93	318.5	0	0	0	0	84.5096	0	319.063	2876.67	27.8	3.34532	11.4568	0	0	411.5	14.8022
70	2013-07-11	2014-01-28	197	2014-01-28	7	1.16667	55	9.16667	13	2.16667	2	0.0977995	4	0.195599	0	0	9190.5	1370.3	23	19.5	1	0	2	0	62.4521	1	355.922	2387.14	6.56667	3.50254	2.96954	3	0.456853	45.5	6.92893
168	2013-02-01	2015-02-09	728	2015-02-09	1	0.166667	3	0.5	0	0	4	0.195599	19	0.929095	2	0.0977995	566.667	1386.42	62	238.5	0	0	0	0	88.1452	0	360.11	147.186	24.2667	2.55495	9.8283	0	0	300.5	12.3832
90	2013-06-28	2014-02-10	222	2014-02-10	1	0.166667	2	0.333333	2	0.333333	1	0.0488998	6	0.293399	0	0	565.333	1386.87	31	47.5	2	0	0	0	98.7562	0	360.227	146.84	7.4	4.18919	6.41892	2	0.27027	80.5	10.8784
109	2012-01-19	2012-06-05	136	2012-06-05	4	0.666667	40	6.66667	3	0.5	1	0.0488998	4	0.195599	0	0	12652.5	1497.39	19	1	0	0	0	0	75.6027	0	388.933	3286.36	4.53333	4.19118	0.220588	0	0	20	4.41176
40	2013-04-26	2016-02-25	1019	2016-02-25	8	1.33333	94	15.6667	32	5.33333	4	0.195599	21	1.02689	1	0.0488998	31442.2	1539.36	80	72.5	0	0	5	0	76.1918	1	399.833	8166.8	33.9667	2.35525	2.13445	5	0.147203	157.5	4.6369
93	2013-04-29	2013-11-14	195	2013-11-14	2	0.333333	8	1.33333	8	1.33333	0	0	0	0	1	0.0488998	3493.83	1565.58	31	22.5	1	0	0	0	84.7616	1	406.644	907.489	6.5	4.76923	3.46154	1	0.153846	54.5	8.38462
46	2014-03-01	2015-08-16	525	2015-08-16	1	0.166667	5	0.833333	0	0	4	0.195599	8	0.391198	0	0	2472.33	1568.5	57	119.5	0	0	20	0	72.8219	0	407.402	642.165	17.5	3.25714	6.82857	20	1.14286	196.5	11.2286
123	2014-06-01	2015-11-03	512	2015-11-03	1	0.166667	1	0.166667	1	0.166667	3	0.146699	17	0.831296	0	0	397.5	1686.58	85	189	1	0	5	0	87.474	0	438.072	103.247	17.0667	4.98047	11.0742	6	0.351562	280	16.4062
173	2014-11-19	2015-11-09	350	2015-11-09	1	0.166667	16	2.66667	16	2.66667	1	0.0488998	2	0.0977995	0	0	5738.83	1835.24	63	115	1	0	8	0	78.8877	0	476.686	1490.61	11.6667	5.4	9.85714	9	0.771429	187	16.0286
150	2014-01-01	2015-07-14	553	2015-07-14	2	0.333333	5	0.833333	3	0.5	6	0.293399	19	0.929095	1	0.0488998	1384.33	1889.57	76	252.5	1	0	1	0	80.0548	0	490.798	359.567	18.4333	4.12297	13.698	2	0.108499	330.5	17.9295
135	2013-03-05	2013-12-26	291	2013-12-26	2	0.333333	18	3	18	3	4	0.195599	13	0.635697	0	0	4831	1972.5	46	34.5	1	0	1	0	91.5041	1	512.338	1254.81	9.7	4.74227	3.5567	2	0.206186	82.5	8.50515
63	2012-11-01	2014-08-14	643	2014-08-14	7	1.16667	42	7	42	7	7	0.342298	26	1.27139	1	0.0488998	10696.7	2097.56	92	200	2	0	1	0	65.8795	1	544.82	2778.35	21.4333	4.29238	9.33126	3	0.139969	295	13.7636
51	2012-09-01	2014-11-12	791	2014-11-12	1	0.166667	3	0.5	3	0.5	2	0.0977995	24	1.17359	0	0	775.5	2201.45	114	130	1	0	35	4	92.4932	1	571.804	201.429	26.3667	4.32364	4.93047	40	1.51707	284	10.7712
110	2011-05-01	2012-07-29	448	2012-07-29	2	0.333333	6	1	3	0.5	2	0.0977995	18	0.880196	0	0	1856.33	2285.41	4	3.5	0	0	0	0	74.3781	0	593.612	482.165	14.9333	0.267857	0.234375	0	0	7.5	0.502232
33	2014-03-01	2015-04-26	415	2015-04-26	1	0.166667	34	5.66667	34	5.66667	2	0.0977995	9	0.440098	0	0	9722.83	2444.89	67	63	0	0	0	0	91.674	0	635.037	2525.41	13.8333	4.84337	4.55422	0	0	130	9.39759
101	2013-05-01	2013-09-10	129	2013-09-10	3	0.5	12	2	15	2.5	3	0.146699	7	0.342298	0	0	2996.67	2532.73	17	37.5	0	0	0	0	91.3918	0	657.851	778.355	4.3	3.95349	8.72093	0	0	54.5	12.6744
44	2014-02-25	2014-08-13	168	2014-08-13	4	0.666667	32	5.33333	15	2.5	1	0.0488998	7	0.342298	0	0	10847	2577.69	27	69	0	0	0	0	87.5096	0	669.53	2817.4	5.6	4.82143	12.3214	0	0	96	17.1429
136	2012-05-24	2013-01-26	242	2013-01-26	4	0.666667	12	2	12	2	1	0.0488998	8	0.391198	0	0	4530	2601.62	68	23	0	0	1	0	84.389	0	675.745	1176.62	8.06667	8.42975	2.85124	1	0.123967	92	11.405
143	2012-07-17	2013-12-23	516	2013-12-23	4	0.666667	20	3.33333	10	1.66667	3	0.146699	30	1.46699	0	0	5041.33	2610.11	26	32	2	0	0	0	75.5479	0	677.952	1309.44	17.2	1.51163	1.86047	2	0.116279	60	3.48837
12	2012-12-01	2015-03-01	810	2015-03-01	1	0.166667	9	1.5	0	0	6	0.293399	24	1.17359	2	0.0977995	3052.17	2623.32	83	56.5	0	0	29	0	86.9753	1	681.381	792.771	27	3.07407	2.09259	29	1.07407	168.5	6.24074
107	2011-03-01	2012-09-22	561	2012-09-22	2	0.333333	3	0.5	4	0.666667	4	0.195599	20	0.977995	3	0.146699	1102.17	2670.05	22	18	0	0	0	0	84.2192	0	693.52	286.277	18.7	1.17647	0.962567	0	0	40	2.13904
114	2012-06-01	2012-08-23	82	2012-08-23	2	0.333333	8	1.33333	2	0.333333	1	0.0488998	4	0.195599	0	0	2543.83	2689.88	16	4	0	0	0	0	84.9452	1	698.67	660.736	2.73333	5.85366	1.46341	0	0	20	7.31707
49	2013-02-01	2014-09-26	595	2014-09-26	1	0.166667	2	0.333333	0	0	4	0.195599	25	1.22249	0	0	1116	2733.04	89	300	0	0	0	0	84.726	1	709.88	289.87	19.8333	4.48739	15.1261	0	0	389	19.6134
78	2012-07-01	2014-03-30	629	2014-03-30	2	0.333333	10	1.66667	10	1.66667	1	0.0488998	2	0.0977995	0	0	3906	2820.85	100	203	4	0	12	0	81.5534	0	732.688	1014.55	20.9667	4.76948	9.68203	16	0.763116	319	15.2146
1	2012-12-27	2015-07-13	916	2015-07-13	1	0.166667	9	1.5	0	0	6	0.293399	32	1.56479	0	0	3716.17	2874.73	125	209	0	0	0	0	80.0411	1	746.683	965.238	30.5333	4.09389	6.84498	0	0	334	10.9389
171	2014-03-01	2014-08-29	178	2014-08-29	2	0.333333	2	0.333333	0	0	2	0.0977995	11	0.537897	0	0	630.833	3060	23	65.5	0	0	0	0	80.2164	0	794.805	163.853	5.93333	3.8764	11.0393	0	0	88.5	14.9157
137	2012-11-06	2013-02-17	101	2013-02-17	1	0.166667	2	0.333333	2	0.333333	2	0.0977995	7	0.342298	0	0	597.5	3090.87	10	7.5	0	0	0	0	88.6521	1	802.824	155.195	3.36667	2.9703	2.22772	0	0	17.5	5.19802
163	2012-11-01	2013-02-17	106	2013-02-17	1	0.166667	19	3.16667	19	3.16667	1	0.0488998	7	0.342298	1	0.0488998	3620.67	3106.39	13	8.5	0	0	9	0	89.4247	1	806.854	940.433	3.53333	3.67925	2.40566	9	2.54717	30.5	8.63208
45	2012-11-01	2014-08-29	658	2014-08-29	5	0.833333	13	2.16667	7	1.16667	8	0.391198	36	1.76039	0	0	3544.83	3246.98	100	351	1	0	2	0	68.8822	0	843.372	920.736	21.9333	4.55927	16.003	3	0.136778	454	20.6991
106	2012-01-01	2012-08-29	238	2012-08-29	1	0.166667	7	1.16667	7	1.16667	3	0.146699	17	0.831296	0	0	1698.83	3273.11	28	31.5	0	0	0	0	89.0603	1	850.159	441.255	7.93333	3.52941	3.97059	0	0	59.5	7.5
142	2012-04-01	2012-12-11	250	2012-12-11	1	0.166667	37	6.16667	37	6.16667	2	0.0977995	18	0.880196	0	0	9560.83	3314.88	38	66	1	0	0	0	63.8767	0	861.008	2483.33	8.33333	4.56	7.92	1	0.12	105	12.6
73	2012-09-20	2014-04-06	556	2014-04-06	6	1	48	8	38	6.33333	5	0.244499	30	1.46699	0	0	15896.3	3390.05	71	75.5	2	0	5	0	77.7205	0	880.533	4128.92	18.5333	3.83094	4.07374	7	0.377698	153.5	8.28237
102	2013-01-01	2013-09-01	240	2013-09-01	2	0.333333	12	2	8	1.33333	4	0.195599	14	0.684597	1	0.0488998	3708.67	3397.04	33	28	0	0	0	0	87.0603	0	882.347	963.29	8	4.125	3.5	0	0	61	7.625
68	2012-07-01	2015-05-02	1021	2015-05-02	1	0.166667	2	0.333333	2	0.333333	8	0.391198	57	2.78729	0	0	637.167	3435.51	120	146.5	1	0	0	0	88.3096	0	892.34	165.498	34.0333	3.52595	4.3046	1	0.029383	267.5	7.85994
182	2012-02-10	2014-02-24	734	2014-02-24	3	0.5	18	3	9	1.5	7	0.342298	55	2.68949	0	0	4325.83	3441.5	51	135.5	1	0	13	0	90.0274	0	893.897	1123.59	24.4667	2.08447	5.53815	14	0.572207	200.5	8.19482
60	2013-07-01	2014-06-22	351	2014-06-22	2	0.333333	6	1	4	0.666667	5	0.244499	23	1.12469	1	0.0488998	1855.83	3488.85	59	111.5	2	1	13	1	76.5479	1	906.194	482.035	11.7	5.04274	9.52991	17	1.45299	187.5	16.0256
122	2014-05-01	2014-12-02	211	2014-12-02	1	0.166667	18	3	0	0	1	0.0488998	10	0.488998	0	0	6890.5	3575.3	21	24.5	1	4	0	2	57.3041	0	928.65	1789.74	7.03333	2.98578	3.48341	7	0.995261	52.5	7.46445
186	2012-06-01	2013-12-19	558	2013-12-19	1	0.166667	3	0.5	3	0.5	4	0.195599	29	1.41809	1	0.0488998	929.667	3632.76	75	163	2	0	0	0	73.9781	0	943.573	241.472	18.6	4.03226	8.76344	2	0.107527	240	12.9032
181	2012-09-15	2014-02-17	512	2014-02-17	8	1.33333	34	5.66667	27	4.5	9	0.440098	37	1.80929	4	0.195599	10819.8	3765	66	90	0	0	0	0	75.6712	0	977.922	2810.35	17.0667	3.86719	5.27344	0	0	156	9.14062
61	2012-10-01	2014-07-22	651	2014-07-22	3	0.5	6	1	6	1	6	0.293399	49	2.39609	0	0	7142.17	3799.85	94	202	1	1	0	0	79.8027	1	986.974	1855.11	21.7	4.3318	9.30876	2	0.0921659	298	13.7327
184	2012-04-01	2014-06-21	800	2014-06-21	1	0.166667	23	3.83333	23	3.83333	8	0.391198	52	2.54279	1	0.0488998	7245.67	4055.36	112	69.5	1	0	3	0	78.3014	0	1053.34	1881.99	26.6667	4.2	2.60625	4	0.15	185.5	6.95625
153	2013-01-20	2013-05-01	101	2013-05-01	12	2	59	9.83333	26	4.33333	2	0.0977995	9	0.440098	0	0	14973	4059.5	5	21	0	0	0	0	60.0082	0	1054.42	3889.09	3.36667	1.48515	6.23762	0	0	26	7.72277
195	2012-08-01	2014-12-03	842	2014-12-03	2	0.333333	19	3.16667	9	1.5	10	0.488998	63	3.08068	0	0	3890	4081.72	129	229	2	0	14	0	78.5507	1	1060.19	1010.39	28.0667	4.5962	8.15914	16	0.570071	374	13.3254
92	2013-05-05	2013-12-17	222	2013-12-17	3	0.5	32	5.33333	13	2.16667	2	0.0977995	11	0.537897	0	0	10595.7	4133.1	32	86.5	0	1	8	0	80.5452	1	1073.53	2752.12	7.4	4.32432	11.6892	9	1.21622	127.5	17.2297
64	2013-06-01	2015-01-27	596	2015-01-27	3	0.5	22	3.66667	22	3.66667	3	0.146699	25	1.22249	1	0.0488998	5485.17	4313.7	37	0	0	0	0	0	86.6466	1	1120.44	1424.72	19.8667	1.86242	0	0	0	37	1.86242
85	2013-04-10	2013-11-27	227	2013-11-27	3	0.5	24	4	43	7.16667	2	0.0977995	18	0.880196	0	0	11718.7	4329.48	33	38.5	0	0	0	0	79.6055	1	1124.54	3043.81	7.56667	4.36123	5.08811	0	0	71.5	9.44934
79	2013-10-01	2014-04-08	187	2014-04-08	3	0.5	100	16.6667	0	0	2	0.0977995	10	0.488998	2	0.0977995	18637.5	4563.33	3	8	0	0	0	0	74.7699	1	1185.28	4840.91	6.23333	0.481283	1.28342	0	0	11	1.76471
69	2012-05-01	2014-01-30	629	2014-01-30	1	0.166667	5	0.833333	5	0.833333	4	0.195599	56	2.73839	1	0.0488998	1451.67	4594.41	48	78.5	3	0	11	0	90.7973	1	1193.35	377.056	20.9667	2.28935	3.74404	14	0.667727	140.5	6.70111
36	2014-03-01	2016-02-25	714	2016-02-25	3	0.5	19	3.16667	0	0	6	0.293399	46	2.24939	0	0	6820.83	4686.93	91	125.5	2	1	9	0	81.2164	0	1217.39	1771.65	23.8	3.82353	5.27311	12	0.504202	228.5	9.60084
154	2013-02-01	2016-02-25	1104	2016-02-25	1	0.166667	8	1.33333	8	1.33333	6	0.293399	81	3.96088	0	0	2061.67	4751.76	116	437.5	0	0	1	0	58.1233	1	1234.22	535.498	36.8	3.15217	11.8886	1	0.0271739	554.5	15.0679
144	2012-06-11	2012-12-20	189	2012-12-20	2	0.333333	6	1	6	1	4	0.195599	20	0.977995	0	0	2578.17	4834.53	23	4	1	0	0	0	87.337	0	1255.72	669.654	6.3	3.65079	0.634921	1	0.15873	28	4.44444
74	2013-11-01	2014-05-21	200	2014-05-21	1	0.166667	7	1.16667	0	0	3	0.146699	16	0.782396	0	0	2465.5	4993.58	29	90	0	0	0	0	89.126	0	1297.03	640.39	6.66667	4.35	13.5	0	0	119	17.85
185	2012-12-01	2015-09-24	1013	2015-09-24	1	0.166667	5	0.833333	0	0	20	0.977995	54	2.64059	2	0.0977995	2756.67	5014.32	83	147.5	1	0	3	0	79.0137	1	1302.42	716.017	33.7667	2.45805	4.36821	4	0.11846	234.5	6.94472
59	2013-04-01	2014-07-17	466	2014-07-17	2	0.333333	12	2	12	2	4	0.195599	13	0.635697	1	0.0488998	3229.83	5240.85	76	49	0	0	13	0	88.0575	1	1361.26	838.918	15.5333	4.8927	3.15451	13	0.83691	138	8.88412
55	2012-10-30	2014-04-23	533	2014-04-23	3	0.5	14	2.33333	0	0	5	0.244499	32	1.56479	0	0	11139.5	5382.83	79	242	0	0	0	0	78.3233	1	1398.14	2893.38	17.7667	4.44653	13.621	0	0	321	18.0675
99	2012-12-01	2013-04-19	138	2013-04-19	4	0.666667	35	5.83333	35	5.83333	2	0.0977995	18	0.880196	0	0	8850.5	5876.55	17	17	0	0	0	0	63.9589	1	1526.38	2298.83	4.6	3.69565	3.69565	0	0	34	7.3913
155	2013-06-26	2015-03-10	614	2015-03-10	5	0.833333	16	2.66667	16	2.66667	6	0.293399	57	2.78729	0	0	4218	5950.27	88	127.5	1	0	0	0	80.4685	0	1545.53	1095.58	20.4667	4.29967	6.22964	1	0.0488599	216.5	10.5782
164	2014-01-01	2015-02-12	401	2015-02-12	2	0.333333	4	0.666667	4	0.666667	3	0.146699	39	1.90709	1	0.0488998	1231.33	5976.19	60	99.5	1	0	4	0	72.0493	0	1552.26	319.827	13.3667	4.48878	7.44389	5	0.374065	164.5	12.3067
83	2013-06-14	2014-03-10	266	2014-03-10	9	1.5	36	6	28	4.66667	11	0.537897	25	1.22249	2	0.0977995	10975.5	5997.1	18	38.5	0	0	0	0	79.411	1	1557.69	2850.78	8.86667	2.03008	4.34211	0	0	56.5	6.37218
192	2012-11-01	2015-04-12	881	2015-04-12	8	1.33333	31	5.16667	25	4.16667	16	0.782396	73	3.56968	5	0.244499	10272	6061.24	102	90.5	0	0	23	0	71.8822	0	1574.35	2668.05	29.3667	3.47333	3.08173	23	0.783201	215.5	7.33825
196	2014-04-01	2015-04-01	360	2015-04-01	4	0.666667	11	1.83333	13	2.16667	4	0.195599	45	2.20049	0	0	3505.83	6227.34	19	90.5	0	0	0	0	82.3041	0	1617.49	910.606	12	1.58333	7.54167	0	0	109.5	9.125
77	2013-05-01	2013-09-14	133	2013-09-14	2	0.333333	32	5.33333	32	5.33333	1	0.0488998	17	0.831296	1	0.0488998	8293.17	6497.87	20	31	1	0	1	0	70.3781	0	1687.76	2154.07	4.43333	4.51128	6.99248	2	0.451128	53	11.9549
188	2012-11-01	2015-10-14	1063	2015-10-14	1	0.166667	3	0.5	4	0.666667	9	0.440098	71	3.47188	3	0.146699	3676.5	6740.97	120	182.5	0	3	10	2	59.7041	1	1750.9	954.935	35.4333	3.38664	5.15052	15	0.42333	317.5	8.96049
89	2012-12-05	2014-02-10	425	2014-02-10	3	0.5	8	1.33333	7	1.16667	7	0.342298	49	2.39609	1	0.0488998	2534.83	7497.22	35	43	0	0	9	0	81.2	1	1947.33	658.398	14.1667	2.47059	3.03529	9	0.635294	87	6.14118
53	2014-08-01	2014-11-13	102	2014-11-13	3	0.5	11	1.83333	3	0.5	3	0.146699	16	0.782396	0	0	3818.67	7612.79	22	17	0	0	0	0	82.0247	1	1977.35	991.861	3.4	6.47059	5	0	0	39	11.4706
189	2012-03-10	2013-05-17	427	2013-05-17	6	1	37	6.16667	9	1.5	8	0.391198	61	2.98289	0	0	11028.3	7764.46	73	70	1	0	10	0	60.7014	1	2016.74	2864.5	14.2333	5.12881	4.91803	11	0.772834	154	10.8197
117	2014-03-12	2014-11-23	251	2014-11-23	4	0.666667	18	3	18	3	2	0.0977995	29	1.41809	0	0	5965.83	7831.76	56	65	0	0	0	0	93.2247	1	2034.22	1549.57	8.36667	6.69323	7.76892	0	0	121	14.4622
31	2014-11-20	2015-05-27	187	2015-05-27	2	0.333333	6	1	6	1	1	0.0488998	5	0.244499	0	0	1979.83	8293.88	13	5	0	0	0	0	81.2219	0	2154.26	514.242	6.23333	2.08556	0.802139	0	0	18	2.8877
169	2014-03-19	2014-11-18	239	2014-11-18	2	0.333333	15	2.5	15	2.5	3	0.146699	22	1.07579	2	0.0977995	5527.5	8311.35	29	81.5	0	0	0	0	69.2082	1	2158.79	1435.71	7.96667	3.64017	10.2301	0	0	110.5	13.8703
108	2012-09-22	2013-01-06	104	2013-01-06	5	0.833333	27	4.5	0	0	2	0.0977995	17	0.831296	1	0.0488998	8389	9070.75	9	8.5	0	0	12	0	73.7178	0	2356.04	2178.96	3.46667	2.59615	2.45192	12	3.46154	29.5	8.50962
156	2013-09-01	2014-05-16	255	2014-05-16	1	0.166667	5	0.833333	5	0.833333	5	0.244499	53	2.59169	1	0.0488998	1856	9212.8	20	59	0	1	11	0	83.2712	1	2392.94	482.078	8.5	2.35294	6.94118	12	1.41176	91	10.7059
58	2013-10-01	2014-07-11	280	2014-07-11	4	0.666667	23	3.83333	6	1	5	0.244499	43	2.10269	3	0.146699	12355.5	9598.09	36	125.5	0	0	0	0	78.8027	1	2493.01	3209.22	9.33333	3.85714	13.4464	0	0	161.5	17.3036
86	2013-07-24	2013-10-20	86	2013-10-20	3	0.5	3	0.5	0	0	2	0.0977995	14	0.684597	0	0	1048.17	9662.73	11	19	0	0	0	0	58.8575	0	2509.8	272.251	2.86667	3.83721	6.62791	0	0	30	10.4651
103	2013-03-01	2013-07-31	150	2013-07-31	2	0.333333	12	2	8	1.33333	3	0.146699	25	1.22249	0	0	4147.5	9967.5	16	12	0	0	0	0	35.5973	1	2588.96	1077.27	5	3.2	2.4	0	0	28	5.6
88	2013-03-25	2014-02-03	308	2014-02-03	3	0.5	17	2.83333	21	3.5	4	0.195599	56	2.73839	1	0.0488998	4265.83	10076.5	43	45.5	2	0	4	0	79.2164	1	2617.27	1108.01	10.2667	4.18831	4.43182	6	0.584416	94.5	9.20455
183	2013-02-08	2013-10-01	233	2013-10-01	6	1	45	7.5	44	7.33333	4	0.195599	48	2.34719	0	0	27170.3	10584.5	52	63	1	0	0	0	78.1397	0	2749.22	7057.23	7.76667	6.69528	8.11159	1	0.128755	116	14.9356
50	2013-10-29	2014-07-11	252	2014-07-11	4	0.666667	23	3.83333	3	0.5	5	0.244499	43	2.10269	3	0.146699	12355.5	10652	36	125.5	0	0	0	0	78.8795	1	2766.75	3209.22	8.4	4.28571	14.9405	0	0	161.5	19.2262
151	2012-04-17	2012-09-24	157	2012-09-24	3	0.5	32	5.33333	32	5.33333	1	0.0488998	10	0.488998	0	0	8583.17	10865.6	18	22.5	3	0	8	1	82.3041	0	2822.24	2229.39	5.23333	3.43949	4.29936	12	2.29299	52.5	10.0318
175	2013-11-01	2014-07-06	245	2014-07-06	1	0.166667	5	0.833333	5	0.833333	8	0.391198	53	2.59169	0	0	1669	11826.2	40	70	0	0	4	0	83.8904	0	3071.74	433.506	8.16667	4.89796	8.57143	4	0.489796	114	13.9592
194	2012-10-07	2014-11-19	762	2014-11-19	2	0.333333	15	2.5	15	2.5	16	0.782396	112	5.47677	0	0	4760.17	12980.5	111	73.5	0	1	9	0	81.1836	0	3371.56	1236.41	25.4	4.37008	2.8937	10	0.393701	194.5	7.65748
98	2013-07-01	2014-03-01	240	2014-03-01	4	0.666667	13	2.16667	13	2.16667	5	0.244499	27	1.32029	0	0	4425.67	13204.4	23	18.5	0	2	8	0	71.2055	1	3429.73	1149.52	8	2.875	2.3125	10	1.25	51.5	6.4375
119	2014-07-12	2014-11-11	119	2014-11-11	2	0.333333	1	0.166667	1	0.166667	5	0.244499	25	1.22249	0	0	2014.67	13829.3	6	7	0	0	0	0	75.5479	0	3592.02	523.29	3.96667	1.51261	1.76471	0	0	13	3.27731
172	2014-03-01	2015-01-24	323	2015-01-24	2	0.333333	3	0.5	0	0	4	0.195599	65	3.17848	1	0.0488998	1138.17	14097.7	7	50.5	0	2	3	0	63.6548	0	3661.75	295.628	10.7667	0.650155	4.6904	5	0.464396	62.5	5.80495
115	2013-03-05	2013-06-30	115	2013-06-30	2	0.333333	60	10	16	2.66667	1	0.0488998	11	0.537897	0	0	20484	14294.4	9	3.5	0	0	0	0	70.211	0	3712.82	5320.52	3.83333	2.34783	0.913043	0	0	12.5	3.26087
91	2013-08-08	2014-03-05	207	2014-03-05	8	1.33333	33	5.5	31	5.16667	8	0.391198	48	2.34719	0	0	10121.3	14461	38	30.5	0	0	1	0	90.6438	0	3756.11	2628.92	6.9	5.50725	4.42029	1	0.144928	69.5	10.0725
94	2012-12-27	2013-10-29	302	2013-10-29	3	0.5	14	2.33333	9	1.5	0	0	0	0	3	0.146699	19947.8	14475.8	44	71.5	1	0	0	0	81.0438	1	3759.94	5181.26	10.0667	4.37086	7.10265	1	0.0993377	116.5	11.5728
193	2014-03-01	2014-09-11	190	2014-09-11	7	1.16667	29	4.83333	29	4.83333	21	1.02689	55	2.68949	3	0.146699	9865.5	15210.8	21	2	1	0	1	0	76.2137	1	3950.85	2562.47	6.33333	3.31579	0.315789	2	0.315789	25	3.94737
131	2014-08-01	2015-04-26	265	2015-04-26	2	0.333333	55	9.16667	0	0	3	0.146699	43	2.10269	1	0.0488998	11171.2	15257	29	67.5	1	0	2	1	66.0301	1	3962.86	2901.6	8.83333	3.28302	7.64151	4	0.45283	100.5	11.3774
152	2012-12-21	2013-04-30	129	2013-04-30	7	1.16667	40	6.66667	2	0.333333	4	0.195599	38	1.85819	1	0.0488998	12343.3	21134.3	21	21	0	0	0	0	93.9808	1	5489.43	3206.06	4.3	4.88372	4.88372	0	0	42	9.76744
